# Supplementary material for: Effect of Storage Time on the Fermentation Quality, Bacterial Community Structure, and Metabolic Profiles of Jinmu Grain Grass Silage
Source: Microorganisms. 2025 Aug 23;13(9):1973. doi: 10.3390/microorganisms13091973 (PMC12471645; doi:10.3390/microorganisms13091973)
Supplement: Supplementary file 1 [file microorganisms-13-01973-s001.zip]

Archive with 1 entries (1 files):
- microorganisms-3815217-supplementary.pdf
